# Supplementary material for: Genetic Association and Clinical Relevance of TNFSF13B/BAFF and PADI4 Polymorphisms in ANCA-Associated Vasculitis: A Case–Control Study with Genetic Model Analysis in Guangxi Population
Source: Genes (Basel). 2026 Jun 20;17(6):710. doi: 10.3390/genes17060710 (PMC13300086; doi:10.3390/genes17060710)
Supplement: Supplementary file 1 [file genes-17-00710-s001.zip]

Archive with 1 entries (1 files):
- genes-4347037-supplementary.pdf
